# Supplementary material for: Double Stimuli-Responsive di- and Triblock Copolymers of Poly(N-isopropylacrylamide) and Poly(1-vinylimidazole): Synthesis and Self-Assembly
Source: Int J Mol Sci. 2023 Jan 3;24(1):879. doi: 10.3390/ijms24010879 (PMC9820948; doi:10.3390/ijms24010879)
Supplement: Supplementary file 1 [file ijms-24-00879-s001.zip]

Archive with 1 entries (1 files):
- ijms-2125946-supplementary.pdf
